# Supplementary material for: Defining High Value Elements for Reducing Cost and Utilization in Patient-Centered Medical Homes for the TOPMED Trial
Source: EGEMS (Wash DC). 2019 May 3;7(1):20. doi: 10.5334/egems.246 (PMC6498873; doi:10.5334/egems.246)
Supplement: Appendix 3. — HVE and PCPCH standards descriptions. [file egems-7-1-246-s3.xlsx]

## Sheet: HVE Appendix 1
First Author & Year (Study Design)	PCPCH Standard	HVE	Study objective	Intervention	Sample Size	Outcomes of Interest	Summary/Related Results
Lowe 2005 (Cohort)	Access	1A	To determine whether Medicaid patients' ED use is associated with characteristics of their primary care practices	Association of primary care practice characteristics and ED use. Analysis included mixed model Poisson regression to determine association between practice characteristics and ED use.	57,850 Patients at 353 Primary Care Practices	ED Use	ED Utilization: On average, patients had 0.80 ED visits/person/yr. Patients in practices with >12 evening hours per week had 20% fewer ED visits (95% CI: 0.67– 0.95, p=.01) compared to practices w/out evening hours.
O'Malley 2012 (Cross-sectional)	Access	1A	To assess the difference in ED utilization among patients who report availability of after-hours access compared to those who do not	Reported availability of after-hours access: patients reported contact with PCP after hours as difficult vs not difficult on survey.	1,470 Patients with Attempt to Contact Usual Provider after Hours	ED Use Hospitalizations	Patient Outcome: [% of patients w/out difficulty vs patients w/ difficulty contacting provider experiencing outcome] ≥1 ED visit: 30.4% (ns) vs 37.7% (p<0.05) ≥1 Hospitalization: 9.6% (ns) vs 13.3% (ns)
Sommers 2000 (RCT)	Comprehensive	None	To examine the impact of an 18 month interdisciplinary, collaborative practice intervention on community-dwelling seniors with chronic illnesses.	The intervention group received care from their primary care physician working with a registered nurse and a social worker, while the control group received care as usual from their primary care physician.	543 Patients at 18 Private Office Practices of Primary Care Physicians	Hospitalizations Readmissions Cost	Hospitalizations (per year): Increased for control (0.34 to 0.52) and remained the same for intervention (0.38 to 0.36) (p=.03). Readmissions: Decreased for intervention (5.6% to 3.6%), but increased for control (4.0% to 9.4%,) (p=.03). Cost: Average net savings per patient was estimated at $90.
Unutzer 2008 (RCT)	Comprehensive	None	To determine the long-term effects on total healthcare costs of the Improving Mood: Promoting Access to Collaborative Treatment (IMPACT) program for late-life depression compared with usual care.	Intervention patients had access to a depression care manager who provided education, behavioral activation, support of antidepressant medication management prescribed by their regular PCP, and problem-solving treatment in primary care for up to 12 months. Care managers were supervised by a psychiatrist and a primary care provider.	551 Patients at 2 Health Maintenance Organizations	Cost	Costs after 4 Years: Intervention patients had lower healthcare costs in every category (outpatient and inpatient). Cost savings occurred in year 3 and 4. Intervention: x̅ = $29,422 (95% CI: $26,479-$32,365) vs control: x̅ = $32,785 (95% CI: $27,648-$37,921); Difference –$3,363 (95% CI: –$9,282 to $2,557) From bootstrap analysis, 87% probability that the intervention was associated with lower cos…
Doran 2013 (Quasi-experimental)	Continuity	4A	To determine whether a point-of-care intervention that navigates willing, low-acuity patients from the ED to a primary care clinic increases future primary care follow-up.	Willing participants were escorted to the primary care clinic within the same hospital complex, where they were assigned a personal physician, were given an overview of clinic services, and received same-day clinic care. Intervention group received care from the PCP (PCP group) whereas control group received care in the ED (ED group)	853 Patients presenting to ED for nonemergency problems at 1 safety net hospital PCP Group [I]: 662 patients ED Group [C]: 191 patients	ED Use Patient Experience	[PCP group vs ED/Usual Care group Pre/Post differences (95% CI)] ED Use: 0.08 (0.07 to 0.10) vs .0.31 (0.27 to 0.34); adjusted differences-in-differences for PCP group: -0.23 (-0.61-0.16) Patient Experience: PCP group was 1.85 more likely to rate their care received as "very good" than ED/Usual Care group (95% CI 1.23 to 2.77).
Wasson 1984 (RCT)	Continuity	4B	To examine the effects of outpatient health care provider continuity on the process and outcome of medical care.	Participants were randomized to two different groups of provider care: provider discontinuity (random assignment of patients to providers based on die roll in year 1, and actively scheduled to only see the same provider 2x in a row) vs provider continuity (pateients routinely scheduled w/ the same provider)	776 Male Patients at 1 General Medical Clinic	Hospitalizations Patient Satisfaction	Hospitalizations: (Continuity group vs Discontinuity group) Continuity group had fewer hospital days (5.6, SEM=0.7 vs 9.1, SEM=1.7; p=0.02), fewer intensive care days (0.4, SEM=0.1 vs 1.4, SEM=0.6; p=0.01), fewer emergent hospitalizations (20% vs 39%; p=0.002), and shorter length of stay (15.5, SEM=1.4 vs 25.5, SEM=4.0; p=0.008). Patient Satisfaction: (Continuity group vs Discontinuity group) Con…
Ionescu-Ittu 2007 (Cross-sectional)	Continuity	4B	To investigate whether characteristics of primary care (accessibility and continuity) are associated with emergency department use by elderly people in both urban and rural areas.	Cross-sectional study design using data collected from a random sample of people from provincial administrative databases in Quebec to determine characteristics related to ED use	95,173 Patients from Provincial Administrative Databases in Quebec	ED Use	ED Use: Adjusted Relative Rates (ARRs) adjusted for medical condition, demographic and geographic factors [Levels of continuity w/ PCP: ARR (95% CI)] High: Reference group, 1.00; Medium: 1.27 (1.25-1.29, p<0.001); Low: 1.46. (1.44-1.48, p<0.001); No PCP: 1.45 (1.41-1.49, p<0.001); Low PCP usage: 1.24 (1.21-1.27, p<0.001) All associated with increased rate of ED usage. Increased ED usage was also …
Frisse 2012 (Matched Cohort)	Continuity	4D	To examine the financial impact of HIE in EDs	Matched cohort study comparing HIE access encounter records (HIE direct web access & HIE mixed access, i.e., paper and web) with similar encounter records without HIE access over 13 months.	15,798 HIE Encouter Records HIE Direct Web Access: n=5019 HIE Mixed Access: n=10,779; 15,798 non-HIE Encounter Records	Hospitalizations from ED	Hospitalizations: [HIE access vs No HIE access: OR (95% CI)] HIE Direct Web Access: 0.271 (0.210-0.351; p<0.001) HIE Mixed Access (paper & web): 0.478 (0.402-0.568; p<0.001) Estimated total net savings were approximately $1.07 million
Gurwitz 2014 (RCT)	Continuity	4D	To assess the effect of an EHR-based transitional care intervention involving automated alerts to primary care providers and staff when older adults were discharged from the hospital.	Intervention consisted of notifying PCPs about the their patients' recent discharge, along with comprehensive medication information and alerts to the PCP's support staff to schedule a posthospitalization office visit.	1,870 Discharges in Intervention Group; 1,791 Discharges in Control Group	30-Day Readmissions	No differences between control and intervention. 30-day Readmission Rate: Intervention vs Control 18.8% vs 19.9%; Hazard ratio: 0.94 (95% CI: 0.81-1.1)
Overhage 2002 (RCT)	Continuity	4D	To demonstrate the feasibility and potential value of increased access to patients’ clinical information from another hospital while they are receiving care in the emergency department	ED patients were randomized to have the information from the computer-based patient record system provided to their physician, or to not have the information provided.	32,468 Patients at 2 Urban Hospitals	Charge Hospital admissions Repeat ED use	Only significant difference was cost reduction at one hospital with a difference-in-difference of $26; p=o.03. No other difference in cost or utilization at either hospital.
Rytter 2010 (RCT)	Continuity	4E	To assess whether a follow-up program undertaken by general practitioners (GPs) and district nurses could improve the quality of the medical treatment and reduce the risk of readmission of elderly newly discharged patients.	The intervention group received a structured home visit by the general practitioner and the district nurse one week after discharge followed by two contacts after three and eight weeks, while the control group received usual care.	331 Patients at 1 Hospital	Readmission rate within 26 weeks after discharge Healthcare costs	Control vs Intervention Readmissions: 52% vs 40%; p=0.03 Cost (Euros): 6,290 vs 5,622; (ns)
Withy 2008 (Observational)	Continuity	4E	To examine the rate of office visits after emergency department (ED) treatment for asthma between rural and urban areas and pediatric and adult patients in Hawaii.	Analysis involved retrospective review of insurance claims data on ED visits for asthma	7064 Patients with Claims Data Indicating ED Visit for Asthma	Repeat ED Use	Repeat ED visits: Patients who had an office visit after ED visit were 10% less likely to have a repeat ED visit within 30 days (Rate Ratio 0.9, 95% CI: 0.85–0.94, p<0.001).
Balaban 2008 (RCT)	Continuity	4E, 4D	To evaluate a low-cost intervention designed to promptly reconnect patients to their "medical home" after hospital discharge.	Intervention patients received a "user-friendly" Patient Discharge Form, and upon arrival at home, telephone outreach from a nurse at their primary care site.	96 Patients at 1 Small Community Teaching Hospital	Readmission ED Use	Individual outcomes were not significant. [Historical Controls vs Concurrent Controls vs Intervention] Readmission: 14.0% vs 8.2% vs 8.5% (ns) ED Visit: 8.0% vs 2.0% vs 2.1% (ns) Intervention group had significantly lower summary score for undesirable outcomes, which included two additional outcomes; 55.0% vs 55.1% vs 25.5%; Historical controls vs intervention: p<0.001; Concurrent controls vs int…
Boult 2013 (Cluster RCT)	Coordination & Integration	5C	To identify whether Guided Care, compared to usual care, produces better functional health and quality of care, while reducing the use of expensive health services.	Guided Care (intervention) provided comprehensive assessment, evidence-based care planning, proactive monitoring, care coordination, transitional care, SMS, caregiver support, and access to community services. Control group received usual care.	904 Patients at 8 Community-Based Primary Care Practices	Utilization: Hospitalizations, 30-day readmissions; ED visits Quality of care	Utilization: Compared to usual care, the intervention group had a decrease in hospital admissions (-6%), 30-day readmission (-13%), ED visits (-2%), specialty visits (-2%) skilled nursing facility days (-1%), and primary care visits (-1%), but none of these were significantly significant. Quality of Care: There was a significant improvement in patient satisfaction of aggregate quality of chronic …
Dorr 2008 (RCT)	Coordination & Integration	5C	To explore changes in mortality and hospital usage for chronically ill seniors enrolled in a multidisease care management program, Care Management Plus (CMP).	The intervention employed nurse care managers supported by specialized information technology in primary care to manage chronically ill patients (2002-2005). Practices randomized at the clinic level.	3,432 Patients Enrolled in Medicare Intervention: 1,144 patients at 7 clinics Control: 2,288 patients at 6 clinics	Hospitalizations ED Use	Hospitalizations: Hospitalization were lower for intervention but not significant. Hospitalizations were trending lower for diabetes patients at 1 year: 21.2 % [I] vs 25.7% [C]; OR=0.78; p=0.07) and significant at 2 years (30.5% [I] vs 39.2% [I]; OR=0.68; p=0.02.). ED visits were not significantly different.
Nicholas 2011 (Cohort)	Coordination & Integration	5G	To examine regional variation in the associations between treatment-limiting advance directive use, end-of-life Medicare expenditures, and use of palliative and intensive treatments.	Analysis included prospectively-collected survey data and Medicare claims data of deceased patients.	3,302 Deceased Medicare Beneficiaries	Medicare expenditures	Results were significant only in high cost regions. Costs: Advance Directives were associated with lower spending in regions with high levels of end-of-life expenditures (−$5,585 per decedent; 95% CI, −$10,903 to −$267) but not in medium or low expenditure regions
Toseland 1996 (RCT)	Coordination & Integration	Non-specific	To compare the effectiveness and efficiency of outpatient geriatric evaluation and management with usual outpatient primary care.	Frail elderly patients were randomized to geriatric evaluation and management (GEM) or usually care. GEM included comprehensive assessment, care plans, monitoring, and care coordination.	160 Patients at 1 Department of Veterans Affairs Medical Center.	Hospitalizations Costs	No difference in cost and utilization. [Intervention vs Control: mean ± SD; p-value] Hospitalizations: 0.64 ± 1.1 vs 0.60 ± 1.0; p=0.727 Total costs: $7,292 ± 11,839 vs $5,944 ± 9,096; p=0.197
van der Heijden 2014 (Quasi-experimental)	Person & Family Centered Care	5F	To evaluate the care process and costs of managed, protocolized and usual care for type 2 diabetes patients from a societal perspective.	Patients received one of 3 options: 1) Newly implemented managed diabetes care (central organization, coordination, responsibility) 2) Newly implemented protocolized care (partially centralized), 3) Usual care (decentralized)	741 Patients in 2 Distinct Regions of the Netherlands	Hospitalizations Cost	Hospitalizations: Differences in mean # of hospitalizations between the three groups were not significant: [Mean (SD): Managed Care mean vs Protocolized care vs Usual Care] 0.7 (3.0) vs 1.1 (4.7) vs 2.7 (14.8) Other health care resource use was higher in patients under usual care compared to managed and protocolized care (but this does not include hospitalor ED). Costs: Compared to usual care, di…
DeWalt 2006 (RCT)	Person & Family Centered Care	6B	To compare the efficacy of a heart failure self-management program designed for patients with low literacy versus usual care.	Intervention patients received education on self-care emphasizing daily weight measurement, diuretic dose self-adjustment, and symptom recognition and response. Picture-based educational materials, a digital scale, and scheduled telephone follow-up were provided to reinforce adherence. Control patients received a generic heart failure brochure and usual care.	127 Patients at 1 Internal Medicine Practice Control: 64 patients Intervention: 59 patients	Hospitalization or mortality Cardiac hospitalization	Hospitalization or Mortality: 61% of control had 1 hospitalization or died while 42% of Intervention did (p=0.13). Cardiac hospitalization: 39% of patients in the control group and 34% of patients in the intervention group had at least one hospitalization for cardiac causes (p=0.55).
Coleman 2001 (RCT)	Person & Family Centered Care	6B	To determine whether primary care group visits reduce emergency department utilization in chronically ill older adults.	The 24-month intervention involved monthly group visits (generally 8 to 12 patients) with a primary care physician, nurse, and pharmacist held in 19 physician practices. Visits emphasized self-management of chronic illness, peer support, and regular contact with the primary care team.	295 Patients seeing 19 physician-nurse teams at 8 Primary Care Medical Practices Intervention: 146 patients Control: 149 patients	ED Use Hospitalizations	ED visits:Intervention was significantly less likely to make an ED visit (35% vs 52%, p=0.003), had fewer ED visits (0.65 vs 1.08 visits, p=0.005), and were less likely to have multiple ED visits (p<.001). Hospitalizations: Intervention had fewer hospitalizations (0.44 vs 0.81; p=0.04).
Greisinger 2004 (Cohort)	Person & Family Centered Care	6B	To examine the association between participation in a diabetes management program in a primary care setting and the risk of subsequent hospitalization.	Retrospective cohort study design of patients participating in a diabetes management program to examine which aspects of the program reduced hospitalizations.	10,980 Patients at 1 Large Primary Care Clinic	Hospitalizations	Hospitalizations: Participation in a diabetes CM program was associated with 16% reduction in the likelihood of hospitalization (OR: 0.84, 95% CI: 0.7-1.00, α ≤ 0.05). Participation in the diabetes education session was associated with a significant reduction in hospitalization (OR: 0.69, 95% CI: 0.49–0.96, α ≤ 0.05), especially for patients with uncontrolled HbA1c levels.
Bertakis 2011 (Quasi-experimental)	Person & Family Centered Care	Non-specific	To characterize patient-centered care in the primary care setting and to examine its relationship with health care utilization.	As part of a larger study, new adult patients were randomized to receive care in either family medicine or general medicine clinics. Patient visits were videotaped and analyzed using a modified version of the Davis Observation Code to assess patient-centeredness of the visits. Patients were then divided into two groups: 1) those whose visits were scored above the median for patient-centeredness; …	509 Patients Count of patients above and below patient-centeredness median: Above: 255 Below: 254	ED Use Hospitalizations Costs	[Above Patient-centeredness Median vs Below Patient-centeredness Median: Mean (SD)] ED Use: 0.22 (0.65) vs 0.35 (0.98) (ns) Hospitalizations per year: 0.11 (0.42) vs 0.25 (0.75); p=0.003 Costs: Patient centeredness was associated with a decrease in total cost (primary, specialty, emergency, hospitalization, labs): SE: -0.1575, p =.0002.
Abbreviations: ED: Emergency Department; HCC: Hierarchical Category Condition; w/: With; w/out: Without; RR: Relative Rate; OR: Odds Ratio; CI: Confidence Interval; HIE: Health Information Exchange; GEM: Geriatric Evaluation and Management; EHR: Electronic Health Record; SEM: Standard Error of the Mean; ARR: Adjusted Rate Ratio; [I]: Intervention; [C]: Control; (ns): Not Statistically Significant…
